# Supplementary material for: Mild Traumatic Brain Injury Induces Mitochondrial Calcium Overload and Triggers the Upregulation of NCLX in the Hippocampus
Source: Antioxidants (Basel). 2023 Feb 7;12(2):403. doi: 10.3390/antiox12020403 (PMC9952386; doi:10.3390/antiox12020403)
Supplement: Supplementary file 1 [file antioxidants-12-00403-s001.zip]

Archive with 1 entries (1 files):
- antioxidants-2154056-supplementary.pdf
